# Supplementary material for: Effect of Bovine Serum Albumin (BSA) Concentration on Cryopreservation of Booroolong Frog Sperm with Evaluation of Post-Thaw Motility in Caffeine
Source: Vet Sci. 2025 Jan 8;12(1):30. doi: 10.3390/vetsci12010030 (PMC11769386; doi:10.3390/vetsci12010030)
Supplement: Supplementary file 1 [file vetsci-12-00030-s001.zip]

Archive with 1 entries (1 files):
- vetsci-3355728-supplementary.pdf
